# Supplementary material for: Thermal sensitivity of soil microbial carbon use efficiency across forest biomes
Source: Nat Commun. 2024 Jul 25;15:6269. doi: 10.1038/s41467-024-50593-6 (PMC11272934; doi:10.1038/s41467-024-50593-6)
Supplement: Supplementary file 4 — Source Data [file 41467_2024_50593_MOESM4_ESM.xlsx]

## Sheet: Figure 1
T	MAT	CUE	Growth	R	GrowthM	RM					MAT	CUEref	CUET	Growthref	Q10Growth	Rref	Q10R
5	3.1	0.730443	604.172	222.959	0.632097	0.233264					3.1	0.742343	-0.006	0.429682	1.77004	0.15166	2.13187
5	3.1	0.697831	512.525	221.93	0.584126	0.252934					3.1	0.734351	-0.008	0.421519	1.70574	0.157051	2.10855
5	3.1	0.767714	587.864	177.869	0.648348	0.19617					3.1	0.726377	-0.005	0.380298	1.88514	0.140563	2.26596
5	5	0.697657	470.607	203.947	0.884896	0.383487					5	0.760382	-0.005	0.727687	1.7932	0.231167	2.09384
5	5	0.758905	452.918	143.887	0.984034	0.312616					5	0.769599	-0.006	0.679736	2.01778	0.205907	2.49927
5	5	0.686057	351.746	160.961	0.768377	0.351614					5	0.763935	-0.01	0.819	1.58091	0.265282	2.06061
5	7.4	0.638755	323.747	183.094	0.827199	0.467818					7.4	0.644566	-0.007	0.451916	1.55893	0.250047	1.83675
5	7.4	0.622986	325.349	196.892	0.817551	0.494759					7.4	0.6372	-0.008	0.455001	1.52501	0.260255	1.82942
5	7.4	0.659682	327.727	169.068	0.805006	0.415287					7.4	0.660037	-0.008	0.458352	1.54806	0.237007	1.88891
5	9	0.63831	223.23	126.491	0.70022	0.396771					9	0.673896	-0.006	0.56079	1.66363	0.272412	1.96403
5	9	0.618825	203.438	125.311	0.723235	0.445488					9	0.67604	-0.008	0.598708	1.65037	0.290833	1.98377
5	9	0.658993	196.534	101.7	0.706619	0.365652					9	0.694687	-0.01	0.570733	1.69723	0.255018	2.16409
5	11	0.455756	133.88	159.874	0.60054	0.717138					11	0.418533	0.0079	0.365437	1.93286	0.506743	1.65202
5	11	0.441034	116.227	147.306	0.57349	0.726839					11	0.430946	0.0056	0.359758	2.01577	0.475214	1.78961
5	11	0.469116	139.29	157.631	0.65415	0.740281					11	0.423199	0.0078	0.429078	1.82577	0.585254	1.5388
5	13	0.425219	91.3281	123.451	0.376628	0.5091					13	0.423399	0.0048	0.375861	1.76121	0.51157	1.60641
5	13	0.469279	134.069	151.622	0.518129	0.585966					13	0.452151	0.0042	0.41831	1.72806	0.506656	1.59042
5	13	0.458849	111.538	131.544	0.483921	0.570719					13	0.458665	0.0019	0.480544	1.66863	0.567142	1.60962
5	18.3	0.393249	93.7638	144.67	0.388381	0.599241					18.3	0.401292	0.0036	0.229507	1.95815	0.342442	1.84043
5	18.3	0.422334	98.9514	135.345	0.423916	0.57983					18.3	0.40834	0.0018	0.286194	1.68708	0.414583	1.63558
5	18.3	0.391728	107.246	166.53	0.495998	0.770182					18.3	0.386222	0.0004	0.329513	1.61931	0.523165	1.51135
5	21.6	0.393961	116.59	179.354	0.581875	0.895112					21.6	0.353375	0.0084	0.327943	1.7402	0.595898	1.5023
5	21.6	0.391607	96.8794	150.51	0.45132	0.701161					21.6	0.372133	0.0095	0.339344	1.61931	0.569976	1.35256
5	21.6	0.317638	89.3671	191.982	0.478693	1.02835					21.6	0.327869	0.0135	0.325631	1.84781	0.664953	1.47403
5	23.15	0.39419	154.062	236.77	0.462039	0.710083					23.15	0.339021	0.0067	0.265958	1.63886	0.523992	1.47846
5	23.15	0.440098	143.985	183.181	0.496881	0.632144					23.15	0.416009	0.0034	0.297014	1.75945	0.416871	1.65533
5	23.15	0.382741	142.021	229.042	0.468406	0.755414					23.15	0.356208	0.0073	0.272787	1.71429	0.491161	1.51437
10	3.1	0.696382	653.979	285.131	0.684206	0.298309
10	3.1	0.67697	596.245	284.511	0.679542	0.324257
10	3.1	0.661985	578.491	295.382	0.638011	0.325773
10	5	0.771109	872.196	258.897	1.64001	0.486811
10	5	0.747165	792.12	268.047	1.721	0.582373
10	5	0.73325	724.24	263.472	1.58208	0.575545
10	7.4	0.609064	349.209	224.144	0.892256	0.572705
10	7.4	0.603767	350.124	229.775	0.879807	0.577389
10	7.4	0.612685	345.661	218.513	0.849058	0.536741
10	9	0.682106	449.665	209.565	1.41049	0.657356
10	9	0.646163	373.703	204.639	1.32854	0.727504
10	9	0.659898	401.839	207.102	1.44477	0.744614
10	11	0.441673	193.16	244.177	0.866445	1.09529
10	11	0.480338	185.315	200.486	0.914382	0.98924
10	11	0.475849	193.718	213.382	0.909759	1.00211
10	13	0.455925	246.866	294.595	1.01805	1.21488
10	13	0.465095	275.076	316.364	1.06307	1.22264
10	13	0.463466	261.586	302.826	1.13492	1.31384
10	18.3	0.429018	110.815	147.484	0.459009	0.610896
10	18.3	0.40944	120.572	173.909	0.516542	0.745039
10	18.3	0.409673	113.281	163.234	0.523908	0.754937
10	21.6	0.377981	76.7446	126.294	0.383015	0.630304
10	21.6	0.410454	98.0131	140.779	0.456601	0.65583
10	21.6	0.425392	94.1041	127.113	0.504066	0.680879
10	23.15	0.277113	98.1046	255.919	0.29422	0.767511
10	23.15	0.410616	134.961	193.718	0.465738	0.668504
10	23.15	0.406411	149.361	218.151	0.492617	0.719497
15	3.1	0.652399	1011.66	539.019	1.05842	0.563932
15	3.1	0.656791	849.912	444.125	0.968647	0.50617
15	3.1	0.608399	850.393	547.362	0.937888	0.603678
15	5	0.738613	904.396	320.056	1.70056	0.601809
15	5	0.658135	777.378	403.806	1.68897	0.877331
15	5	0.661326	761.373	389.909	1.66319	0.851743
15	7.4	0.543853	119.644	100.349	0.305698	0.256399
15	7.4	0.551057	124.837	101.704	0.313697	0.255567
15	7.4	0.535791	146.085	126.568	0.358833	0.310892
15	9	0.57786	243.409	177.816	0.763515	0.557766
15	9	0.627564	245.551	145.726	0.872948	0.518064
15	9	0.573849	226.157	167.948	0.813123	0.60384
15	11	0.469691	153.81	173.661	0.689937	0.77898
15	11	0.445533	147.204	183.197	0.726338	0.903931
15	11	0.478773	189.221	205.999	0.88864	0.967436
15	13	0.466861	200.444	228.899	0.826609	0.943958
15	13	0.464789	162.666	187.312	0.628648	0.723897
15	13	0.482275	259.902	279.006	1.12761	1.2105
15	18.3	0.442278	130.876	165.037	0.542102	0.683603
15	18.3	0.411675	159.68	228.199	0.684083	0.977625
15	18.3	0.402758	120.875	179.243	0.559031	0.828976
15	21.6	0.408309	190.21	275.638	0.949292	1.37564
15	21.6	0.435762	186.482	241.463	0.86874	1.12487
15	21.6	0.424389	201.643	273.494	1.08009	1.46496
15	23.15	0.397349	189.147	286.875	0.567258	0.86035
15	23.15	0.41967	176.443	243.99	0.60889	0.84199
15	23.15	0.351095	112.496	207.92	0.37103	0.685752
20	3.1	0.668174	1094.73	543.659	1.14532	0.568787
20	3.1	0.663054	879.382	446.877	1.00223	0.509307
20	3.1	0.634825	1003.3	577.132	1.10652	0.636512
20	5	0.6875	971.103	441.41	1.82599	0.829996
20	5	0.698615	1003.61	432.96	2.18049	0.940672
20	5	0.722928	1249.76	478.988	2.73006	1.04633
20	7.4	0.601681	689.984	456.776	1.76296	1.1671
20	7.4	0.570236	662.974	499.657	1.66595	1.25556
20	7.4	0.605449	733.837	478.217	1.80255	1.17466
20	9	0.593666	465.941	318.913	1.46155	1.00035
20	9	0.618778	502.774	309.754	1.78739	1.10119
20	9	0.595022	445.264	303.051	1.6009	1.08959
20	11	0.497972	237.951	239.889	1.06736	1.07605
20	11	0.449791	230.482	281.938	1.13725	1.39114
20	11	0.459723	244.8	287.695	1.14966	1.3511
20	13	0.430441	285.094	377.236	1.1757	1.55568
20	13	0.517431	360.783	336.476	1.3943	1.30036
20	13	0.478976	308.506	335.589	1.33848	1.45599
20	18.3	0.405641	157.441	230.688	0.652139	0.955536
20	18.3	0.425963	107.119	144.356	0.458906	0.618431
20	18.3	0.412999	142.798	202.96	0.66042	0.938663
20	21.6	0.378371	131.095	215.377	0.654263	1.0749
20	21.6	0.432907	158.018	206.999	0.736139	0.964318
20	21.6	0.402525	142.279	211.188	0.762115	1.13122
20	23.15	0.388293	198.937	313.4	0.596619	0.939899
20	23.15	0.462447	205.724	239.136	0.709937	0.825239
20	23.15	0.406574	201.998	294.831	0.66622	0.972399
25	3.1	0.681514	1892.68	884.49	1.98016	0.925371
25	3.1	0.656421	1788.73	936.244	2.03862	1.06704
25	3.1	0.651425	1573.38	841.91	1.73526	0.928532
25	5	0.681824	1930.06	900.67	3.62915	1.69355
25	5	0.613899	1647.46	1036.14	3.57936	2.25117
25	5	0.596641	1197.34	809.461	2.61555	1.76824
25	7.4	0.507923	284.616	275.737	0.727215	0.704529
25	7.4	0.455398	255.775	305.876	0.642722	0.768618
25	7.4	0.494719	267.5	273.211	0.65707	0.671097
25	9	0.580831	634.267	457.732	1.98954	1.4358
25	9	0.560378	627.084	491.954	2.22933	1.74893
25	9	0.559182	615.83	485.475	2.21415	1.74548
25	11	0.509991	381.144	366.211	1.70968	1.64269
25	11	0.617604	441.374	273.281	2.17783	1.34843
25	11	0.480102	326.193	353.23	1.5319	1.65888
25	13	0.537464	320.378	275.714	1.32121	1.13702
25	13	0.508268	339.205	328.17	1.31091	1.26826
25	13	0.485586	268.319	284.249	1.16413	1.23324
25	18.3	0.464965	300.135	345.365	1.24319	1.43054
25	18.3	0.423908	238.152	323.648	1.02026	1.38654
25	18.3	0.45575	338.007	403.644	1.56324	1.8668
25	21.6	0.46741	340.413	387.883	1.69892	1.93583
25	21.6	0.586782	313.019	220.431	1.45822	1.02689
25	21.6	0.496259	359.187	364.602	1.92398	1.95298
25	23.15	0.446183	437.248	542.727	1.31132	1.62766
25	23.15	0.476269	437.407	480.997	1.50946	1.65988
25	23.15	0.465424	435.729	500.47	1.4371	1.65063
30	3.1	0.591739	2315.27	1597.38	2.42228	1.67121
30	3.1	0.535841	1707.11	1478.74	1.9456	1.68533
30	3.1	0.63619	2872.42	1642.61	3.16795	1.81162
30	5	0.649381	2225.07	1201.37	4.18386	2.25898
30	5	0.675713	3238.88	1554.4	7.03697	3.37716
30	5	0.541848	1169.02	988.45	2.55369	2.15924
30	7.4	0.548753	1219.41	1002.74	3.11569	2.56207
30	7.4	0.55238	1234	999.964	3.10084	2.51275
30	7.4	0.548849	1277.28	1049.92	3.13742	2.57894
30	9	0.558568	947.122	748.502	2.9709	2.34787
30	9	0.515814	745.973	700.232	2.65198	2.48937
30	9	0.512192	847.219	806.886	3.04609	2.90108
30	11	0.545606	818.86	681.966	3.67312	3.05906
30	11	0.461047	734.954	859.142	3.62642	4.23919
30	11	0.617747	797.059	493.209	3.74323	2.31626
30	13	0.463126	527.018	610.941	2.17337	2.51946
30	13	0.505248	684.046	669.836	2.6436	2.58868
30	13	0.477937	637.623	696.492	2.76639	3.0218
30	18.3	0.432212	522.138	685.921	2.16276	2.84117
30	18.3	0.437833	444.653	570.923	1.90493	2.44588
30	18.3	0.420837	290.736	400.116	1.34462	1.85048
30	21.6	0.472326	357.768	399.691	1.78554	1.99477
30	21.6	0.441928	269.847	340.767	1.2571	1.58749
30	21.6	0.46873	368.161	417.281	1.97204	2.23516
30	23.15	0.376341	350.882	581.469	1.05231	1.74385
30	23.15	0.444748	498.869	622.82	1.72156	2.1493
30	23.15	0.441856	438.8	554.283	1.44723	1.82811

## Sheet: Figure 2
MAP	MAT	BD	pH	Sand	Silt	Clay	labileC	RecalcitrantC	AlkyC	OalkylC	AO	AromaticC	CarboxyC	CarbonylC	Fungi	Bacteria	FB	Proteobacteria	Acidobacteria	Actinobacteria	Verrucomicrobia	Planctomycetes	Chloroflexi	Gemmatimonadetes	Monosaccharides	Disaccharides	Polysaccharides	Hemicellulose	Cellulose	Aminosugars	Lipids	Chitin	Lignin	CUE5	CUE10	CUE15	CUE20	CUE25	CUE30	CUEt
629	3	0.94	5.1	68.2	21.6	10.2	35.436	64.564	14.324	28.612	0.501	46.223	8.841	2	5.21	7.81	0.667093	36.835	19.297	12.562	9.309	3.993	2.364	1.842	3776.02	995.817	2031.61	280.245	545.582	175.633	170.17	68.755	1528.05	0.73	0.696382	0.652399	0.668174	0.681514	0.591739	-0.947066
629	3	0.94	4.98	57.6	22.1	12.4	27.223	72.777	12.484	33.632	0.371	49.013	3.05	1.82	5.14	7.915	0.6494	32.431	19.954	12.442	11.248	3.634	2.431	2.006	3961.58	1127.88	2157.87	269.88	610.501	155.543	156.908	74.726	1511.9	0.698	0.67697	0.656791	0.663054	0.656421	0.535841	-0.947066
629	3	0.94	4.99	65.5	28.1	14.3	28.583	71.417	13.404	31.122	0.431	47.618	5.946	1.91	5.07	8.02	0.63217	30.846	19.613	13.589	12.731	3.663	2.747	1.775	3944.09	1039.91	2132.88	266.409	557.472	136.335	139.946	94.814	1423.17	0.768	0.661985	0.608399	0.634825	0.651425	0.63619	-0.86657
650	5	0.97	6.85	89.35	9.65	1	31.367	68.633	9.356	30.872	0.303	53.732	5.369	0.671	3.88	6.68	0.580838	34.785	18.845	19.416	5.745	3.596	2.692	2.964	4416	1028.77	2371.22	259.456	682.299	166.769	143.853	98.829	1516.9	0.698	0.771109	0.738613	0.6875	0.681824	0.649381	-0.705579
650	5	1.03	6.87	89.35	9.65	1	30.089	69.911	9.679	31.445	0.308	52.528	5.344	1.003	4.67	7.34	0.63624	37.435	15.427	22.53	4.753	3.489	2.587	2.68	4353.22	1090	2443.57	252.801	721.324	173.865	144.18	99.813	1484.16	0.759	0.747165	0.658135	0.698615	0.613899	0.675713	-1.02756
650	5	0.91	6.86	89.35	9.65	1	24.63	75.37	9.517	31.159	0.305	53.13	5.357	0.837	3.98	6.87	0.57933	35.503	16.724	21.109	5.43	3.656	2.821	2.86	4233.97	976.887	2323.99	255.806	677.705	178.876	135.517	106.869	1411.59	0.686	0.73325	0.661326	0.693057	0.596641	0.541848	-1.4837
580	7	0.892	8.12	13.303	57.709	23.738	30.402	69.598	5.333	35.667	0.15	57.667	1.333	0	4.28	7.88	0.543147	33.948	22.659	12.778	4.79	4.806	3.533	2.437	3903.27	745.709	1740.17	258.963	559.97	143.429	110.68	81.092	1222.34	0.639	0.609064	0.543853	0.601681	0.507923	0.548753	-0.920234
580	7	0.897	8.12	18.553	63.953	22.744	42.907	57.093	6.392	27.747	0.23	57.911	6.671	1.278	4.68	8.01	0.58427	28.284	20.166	16.383	2.474	3.578	5.305	6.228	4147.29	795.06	1840.05	241.127	596.233	150.444	87.779	90.451	1136.19	0.623	0.603767	0.551057	0.570236	0.455398	0.55238	-1.05439
580	7	0.888	8.12	12.514	61.125	26.361	42.66	57.34	5.863	31.707	0.185	57.789	4.002	0.639	4.53	8.29	0.546441	25.099	20.388	19.7	2.85	4.224	5.657	4.889	3770.33	843.131	1737.21	237.412	544.313	146.181	127.577	57.935	1148.13	0.66	0.612685	0.535791	0.605449	0.494719	0.548849	-1.13489
1023	9	1.2	5.9	49.6	49.87	0.53	9.537	90.463	11.85	23.21	0.511	54.93	9.2	0.81	4.02	6.05	0.664463	36.231	22.996	6.626	9.552	4.502	1.89	1.572	4111.6	979.26	2017.18	269.467	575.04	166.555	109.155	35.748	1054.76	0.638	0.682106	0.57786	0.593666	0.580831	0.558568	-0.893402
1023	9	1.2	5.9	49.6	49.87	0.53	31.865	68.135	15.458	35.5	0.435	40.844	6.26	1.938	4.59	7.85	0.584713	35.829	33.332	7.811	7.383	2.89	1.039	1.46	4094.98	1164.41	2007.98	239.053	551.586	143.084	176.05	37.107	1402.17	0.619	0.646163	0.627564	0.618778	0.560378	0.515814	-1.05439
1023	9	1.2	5.9	49.6	49.87	0.53	26.99	73.01	13.654	29.355	0.465	47.887	7.73	1.374	4.55	7.9	0.575949	35.851	22.017	8.139	5.213	3.832	2.807	2.347	3573.51	897.78	1601.51	252.335	488.747	135.86	200.96	55.141	1775.64	0.659	0.659898	0.573849	0.595022	0.559182	0.512192	-1.40321
486	11	1.1	5.85	26.3	68.14	5.56	53.016	46.984	2.204	31.462	0.07	57.292	4.153	4.888	4.17	7.32	0.569672	33.612	28.929	17.709	3.955	5.408	1.861	0.607	4648.31	1187.34	2710.2	283.382	658.865	335.246	108.625	59.269	1182.23	0.456	0.441673	0.469691	0.497972	0.509991	0.545606	1.19948
486	11	1.1	5.47	27.28	63.44	11.14	55.175	44.825	1.667	37	0.045	58	1.667	1.667	4.02	6.95	0.578417	40.448	27.519	11.537	5.21	5.114	1.696	0.765	4615.35	985.339	2385.28	279.528	630.182	279.363	104.037	95.546	1107.44	0.441	0.480338	0.445533	0.449791	0.617604	0.461047	0.931166
486	11	1.1	5.47	25.42	60.85	11.87	46.706	53.294	1.935	34.231	0.057	57.646	2.91	3.277	4.095	7.135	0.573931	37.0297	28.2244	14.6226	4.58243	5.26099	1.77893	0.686022	4272.1	1033.95	2398.59	289.966	551.581	291.055	91.956	67.109	1030.87	0.469	0.475849	0.478773	0.459723	0.480102	0.617747	1.27998
1000	13	0.81	6.2	30.5	5.2	64.3	64.901	35.099	10.723	34.755	0.309	43.649	9.543	1.33	3.32	5.65	0.587611	38.108	19.686	17.664	3.381	3.923	2.426	2.132	4114.93	891.06	2265.76	268.79	629.977	168.805	163.219	99.373	1660.75	0.425	0.455925	0.466861	0.430441	0.537464	0.463126	0.770174
1000	13	0.81	6.2	35.5	4.8	59.7	69.384	30.616	11.2	35.8	0.313	44.3	8.3	0.4	3.98	6.99	0.569385	38.927	16.088	17.875	3.256	3.5	2.454	1.94	4234.92	939.955	2264.81	255.088	659.693	166.646	200.458	114.22	1741.43	0.469	0.465095	0.464789	0.517431	0.508268	0.505248	0.716511
1000	13	0.81	6.2	33.2	4.9	61.9	40.179	59.821	10.962	35.278	0.311	43.974	8.921	0.865	3.55	7.22	0.49169	36.478	20.556	13.904	3.109	3.959	2.794	2.872	4073.09	785.716	1955.13	238.632	575.407	155.899	165.404	77.865	1545.48	0.459	0.463466	0.482275	0.478976	0.485586	0.477937	0.394528
1086	18	1.2	5.85	22.35	62.29	15.36	49.089	50.911	8.027	32.107	0.25	55.518	3.344	1.003	4.02	6.98	0.575931	52.573	14.972	15.619	4.466	4.019	0.863	0.67	4110.29	851.991	1998.44	280.384	573.478	197.508	151.518	83.753	1240.35	0.393	0.429018	0.442278	0.405641	0.464965	0.432212	0.555519
1086	18	1.06	6.01	25.36	64.14	10.5	50.996	49.004	7.669	30.769	0.249	61.227	2.508	0.334	4.18	7.32	0.571038	44.254	11.53	24.345	3.686	3.373	2.194	0.875	4146.19	833.645	2321.09	272.911	629.273	182.52	131.101	103.567	1225.43	0.422	0.40944	0.411675	0.425963	0.423908	0.437833	0.367696
1086	18	1.1	5.95	24.35	61.3	14.35	48.338	51.662	7.848	31.438	0.25	58.373	1.672	0.669	4.1	7.15	0.573427	48.4134	13.2509	19.982	4.07632	3.69599	1.52868	0.772518	4678.38	823.628	2432.5	283.334	627.797	274.617	114.996	139.072	1228.81	0.392	0.409673	0.402758	0.412999	0.45575	0.420837	0.609183
1500	22	1.08	4.9	47.46	29.5	23.04	57.651	42.349	3	37.333	0.08	53.667	3.333	2.667	3.89	7.63	0.50983	26.668	46.341	9.054	4.047	3.574	1.804	0.665	4278.3	814.474	1802.56	225.231	541.648	189.676	58.263	92.257	986.253	0.394	0.377981	0.408309	0.378371	0.46741	0.472326	1.11899
1500	22	1.08	5.2	47.71	30.1	22.19	39.626	60.374	4.02	38.693	0.104	52.261	4.02	1.005	4.188	7.48	0.559893	19.798	41.01	7.215	3.893	2.716	3.493	3.048	4667.33	882.621	1939.59	201.881	557.035	228.408	43.616	68.729	853.7	0.392	0.410454	0.435762	0.432907	0.586782	0.441928	1.33364
1500	22	1.08	5.1	47.92	28.98	23.1	44.533	55.467	3.51	38.013	0.092	52.964	3.677	1.836	4.12	8.12	0.507389	18.659	52.935	5.935	4.978	3.192	2.426	1.416	4576.63	1012.2	2198.11	203.411	568.95	239.567	72.805	75.211	893.664	0.318	0.425392	0.424389	0.402525	0.496259	0.46873	1.60196
2266	23	1.33	6.29	50.98	41.22	7.8	33.749	66.251	8.834	33.678	0.262	54.371	2.449	0.667	2.88	5.18	0.555985	31.332	16.3	20.649	7.44	3.967	2.47	2.996	4002.01	937.375	2485.47	208.008	601.23	174.421	117.031	146.114	1248.05	0.394	0.277113	0.397349	0.388293	0.446183	0.376341	0.770174
2266	23	1.23	6.32	50.98	41.22	7.8	45.019	54.981	9	32.222	0.279	55.556	2.222	1	3.28	6.02	0.54485	28.961	17.834	18.716	8.836	4.025	2.357	3.095	3948.75	942.98	2415.59	224.251	538.901	162.306	112.147	141.874	1396.83	0.44	0.410616	0.41967	0.462447	0.476269	0.444748	0.555519
2266	23	1.4	6.3	50.98	41.22	7.8	41.122	58.878	8.669	35.134	0.247	53.187	2.676	0.334	3.27	5.53	0.59132	27.438	19.938	19.309	7.34	3.225	2.865	2.439	3881.88	937.073	2266.94	217.509	543.069	161.465	99.092	145.96	1403.93	0.383	0.406411	0.351095	0.406574	0.465424	0.441856	0.233537

## Sheet: Figure 3
			Estimate	Std.Err	z-value	P(>|z|)	Std.lv	Std.all									Estimate	Std.Err	z-value	P(>|z|)	Std.lv	Std.all
Soil properties	~	Climate	-0.072	0.192	-0.374	0.708	-0.072	-0.072						Soil properties	~	Climate	-0.072	0.192	-0.374	0.708	-0.072	-0.072
Soil C quality	~	Climate	0.25	0.169	1.484	0.138	0.25	0.25						Soil C quality	~	Climate	0.25	0.169	1.484	0.138	0.25	0.25
Soil C quality	~	Soil properties	-0.397	0.169	-2.355	0.019	-0.397	-0.397						Soil C quality	~	Soil properties	-0.397	0.169	-2.355	0.019	-0.397	-0.397
Microbial community structure	~	Climate	-0.411	0.159	-2.59	0.01	-0.411	-0.411						Microbial community structure	~	Climate	-0.411	0.159	-2.59	0.01	-0.411	-0.411
Microbial community structure	~	Soil C quality	-0.351	0.159	-2.208	0.027	-0.351	-0.351						Microbial community structure	~	Soil C quality	-0.351	0.159	-2.208	0.027	-0.351	-0.351
Microbial C decomposition genes	~	Climate	-0.019	0.152	-0.125	0.901	-0.019	-0.019						Microbial C decomposition genes	~	Climate	-0.019	0.152	-0.125	0.901	-0.019	-0.019
Microbial C decomposition genes	~	Soil properties	-0.187	0.143	-1.307	0.191	-0.187	-0.185						Microbial C decomposition genes	~	Soil properties	-0.187	0.143	-1.307	0.191	-0.187	-0.185
Microbial C decomposition genes	~	MshannonproFB	-0.37	0.164	-2.254	0.024	-0.37	-0.367						Microbial C decomposition genes	~	Microbial community structure	-0.37	0.164	-2.254	0.024	-0.37	-0.367
Microbial C decomposition genes	~	Soil C quality	0.414	0.16	2.594	0.009	0.414	0.41						Microbial C decomposition genes	~	Soil C quality	0.414	0.16	2.594	0.009	0.414	0.41
CUE20	~	Climate	-0.737	0.08	-9.217	0	-0.737	-0.741						CUEt	~	Climate	0.505	0.109	4.639	0	0.505	0.504
CUE20	~	Microbial community structure	-0.198	0.094	-2.1	0.036	-0.198	-0.199						CUEt	~	Microbial community structure	0.288	0.128	2.243	0.025	0.288	0.288
CUE20	~	Microbial C decomposition genes	-0.12	0.102	-1.183	0.237	-0.12	-0.122						CUEt	~	Microbial C decomposition genes	0.323	0.138	2.342	0.019	0.323	0.326
CUE20	~	Soil properties	0.221	0.078	2.843	0.004	0.221	0.223						CUEt	~	Soil properties	0.122	0.106	1.15	0.25	0.122	0.122
CUE20	~	Soil C quality	-0.34	0.094	-3.615	0	-0.34	-0.342						CUEt	~	Soil C quality	0.557	0.128	4.351	0	0.557	0.555

## Sheet: Figure 4
Forest	Tem	G	R	U	CUE
Cold	5	5.45201	2.01197	7.46398	0.730443
Cold	10	5.90147	2.573	8.47447	0.696382
Cold	15	9.12918	4.86407	13.9932	0.652399
Cold	20	9.87874	4.90594	14.7847	0.668174
Cold	25	17.0794	7.98158	25.061	0.681514
Cold	30	20.8928	14.4147	35.3075	0.591739
Cold	5	5.67203	2.45606	8.12809	0.697831
Cold	10	6.59855	3.14863	9.74718	0.67697
Cold	15	9.40584	4.91506	14.3209	0.656791
Cold	20	9.73197	4.94551	14.6775	0.663054
Cold	25	19.7956	10.3613	30.1568	0.656421
Cold	30	18.8923	16.365	35.2573	0.535841
Cold	5	6.07282	1.83745	7.91027	0.767714
Cold	10	5.976	3.05139	9.02739	0.661985
Cold	15	8.78483	5.65442	14.4393	0.608399
Cold	20	10.3644	5.96196	16.3263	0.634825
Cold	25	16.2535	8.6972	24.9507	0.651425
Cold	30	29.673	16.9687	46.6417	0.63619
Cold	5	10.5568	4.57501	15.1318	0.697657
Cold	10	19.5654	5.80767	25.3731	0.771109
Cold	15	20.2877	7.1796	27.4673	0.738613
Cold	20	21.7841	9.90187	31.686	0.6875
Cold	25	43.2958	20.2042	63.5	0.681824
Cold	30	49.9135	26.9497	76.8632	0.649381
Cold	5	12.0661	3.83327	15.8994	0.758905
Cold	10	21.1027	7.14099	28.2437	0.747165
Cold	15	20.71	10.7577	31.4677	0.658135
Cold	20	26.7369	11.5344	38.2713	0.698615
Cold	25	43.8897	27.6036	71.4934	0.613899
Cold	30	86.2866	41.4104	127.697	0.675713
Cold	5	6.22345	2.84789	9.07134	0.686057
Cold	10	12.814	4.66161	17.4756	0.73325
Cold	15	13.471	6.89867	20.3697	0.661326
Cold	20	22.112	8.47474	30.5868	0.722928
Cold	25	21.1846	14.3218	35.5064	0.596641
Cold	30	20.6835	17.4887	38.1722	0.541848
Cold	5	8.24784	4.66452	12.9124	0.638755
Cold	10	8.89651	5.71033	14.6068	0.609064
Cold	15	3.04806	2.5565	5.60456	0.543853
Cold	20	17.5781	11.6369	29.215	0.601681
Cold	25	7.25092	7.02472	14.2756	0.507923
Cold	30	31.0659	25.5459	56.6119	0.548753
Cold	5	6.59195	3.98927	10.5812	0.622986
Cold	10	7.09392	4.65551	11.7494	0.603767
Cold	15	2.52935	2.06065	4.59	0.551057
Cold	20	13.4326	10.1236	23.5562	0.570236
Cold	25	5.1823	6.1974	11.3797	0.455398
Cold	30	25.0022	20.2604	45.2626	0.55238
Cold	5	11.1138	5.73342	16.8473	0.659682
Cold	10	11.722	7.41019	19.1322	0.612685
Cold	15	4.95401	4.29214	9.24615	0.535791
Cold	20	24.8858	16.2172	41.103	0.605449
Cold	25	9.07144	9.26511	18.3365	0.494719
Cold	30	43.3149	35.6047	78.9195	0.548849
Cold	5	5.01624	2.84239	7.85863	0.63831
Cold	10	10.1045	4.70917	14.8137	0.682106
Cold	15	5.46968	3.99573	9.46541	0.57786
Cold	20	10.4702	7.16634	17.6366	0.593666
Cold	25	14.2527	10.2858	24.5385	0.580831
Cold	30	21.2829	16.8197	38.1027	0.558568
Cold	5	4.38138	2.69878	7.08015	0.618825
Cold	10	8.04831	4.40723	12.4555	0.646163
Cold	15	5.28834	3.13844	8.42678	0.627564
Cold	20	10.8281	6.67106	17.4991	0.618778
Cold	25	13.5053	10.595	24.1003	0.560378
Cold	30	16.0658	15.0807	31.1464	0.515814
Cold	5	6.15804	3.18658	9.34462	0.658993
Cold	10	12.5909	6.48916	19.08	0.659898
Cold	15	7.0862	5.26234	12.3485	0.573849
Cold	20	13.9515	9.49555	23.4471	0.595022
Cold	25	19.2959	15.2115	34.5074	0.559182
Cold	30	26.5461	25.2823	51.8283	0.512192
Warm	5	5.81304	6.94167	12.7547	0.455756
Warm	10	8.38692	10.6021	18.989	0.441673
Warm	15	6.67837	7.54028	14.2186	0.469691
Warm	20	10.3317	10.4159	20.7476	0.497972
Warm	25	16.5491	15.9007	32.4499	0.509991
Warm	30	35.5546	29.6107	65.1653	0.545606
Warm	5	3.59922	4.56164	8.16086	0.441034
Warm	10	5.73866	6.20847	11.9471	0.480338
Warm	15	4.5585	5.67307	10.2316	0.445533
Warm	20	7.13735	8.73081	15.8682	0.449791
Warm	25	13.6681	8.46272	22.1308	0.617604
Warm	30	22.7594	26.6052	49.3646	0.461047
Warm	5	4.56948	5.17114	9.74062	0.469116
Warm	10	6.35501	7.00009	13.3551	0.475849
Warm	15	6.20748	6.7579	12.9654	0.478773
Warm	20	8.03078	9.43796	17.4687	0.459723
Warm	25	10.7009	11.5879	22.2888	0.480102
Warm	30	26.1479	16.1799	42.3278	0.617747
Warm	5	2.0649	2.79119	4.85608	0.425219
Warm	10	5.58155	6.6607	12.2422	0.455925
Warm	15	4.53196	5.17533	9.70729	0.466861
Warm	20	6.44587	8.52918	14.9751	0.430441
Warm	25	7.24365	6.2338	13.4774	0.537464
Warm	30	11.9157	13.8132	25.7289	0.463126
Warm	5	2.93058	3.31427	6.24484	0.469279
Warm	10	6.01281	6.91532	12.9281	0.465095
Warm	15	3.55568	4.09442	7.6501	0.464789
Warm	20	7.88627	7.35494	15.2412	0.517431
Warm	25	7.4146	7.17338	14.588	0.508268
Warm	30	14.9524	14.6418	29.5942	0.505248
Warm	5	4.16329	4.91004	9.07333	0.458849
Warm	10	9.76398	11.3033	21.0673	0.463466
Warm	15	9.70113	10.4142	20.1153	0.482275
Warm	20	11.5153	12.5262	24.0416	0.478976
Warm	25	10.0153	10.6099	20.6252	0.485586
Warm	30	23.8	25.9973	49.7973	0.477937
Warm	5	2.99908	4.62734	7.62643	0.393249
Warm	10	3.54447	4.71735	8.26182	0.429018
Warm	15	4.18612	5.27879	9.46491	0.442278
Warm	20	5.03582	7.37866	12.4145	0.405641
Warm	25	9.59996	11.0467	20.6466	0.464965
Warm	30	16.7009	21.9395	38.6404	0.432212
Warm	5	2.40173	3.28507	5.6868	0.422334
Warm	10	2.92651	4.22107	7.14758	0.40944
Warm	15	3.87572	5.53881	9.41453	0.411675
Warm	20	2.59997	3.50377	6.10373	0.425963
Warm	25	5.78037	7.85552	13.6359	0.423908
Warm	30	10.7925	13.8573	24.6498	0.437833
Warm	5	2.92574	4.54307	7.46881	0.391728
Warm	10	3.09037	4.45315	7.54352	0.409673
Warm	15	3.29756	4.88988	8.18744	0.402758
Warm	20	3.89562	5.53689	9.43251	0.412999
Warm	25	9.22108	11.0117	20.2328	0.45575
Warm	30	7.93148	10.9154	18.8469	0.420837
Warm	5	5.82094	8.9545	14.7754	0.393961
Warm	10	3.83159	6.30541	10.137	0.377981
Warm	15	9.4965	13.7616	23.2581	0.408309
Warm	20	6.5451	10.753	17.2981	0.378371
Warm	25	16.9956	19.3656	36.3612	0.46741
Warm	30	17.8621	19.9552	37.8173	0.472326
Warm	5	4.84757	7.53108	12.3786	0.391607
Warm	10	4.90429	7.04418	11.9485	0.410454
Warm	15	9.33102	12.0821	21.4131	0.435762
Warm	20	7.90677	10.3576	18.2644	0.432907
Warm	25	15.6626	11.0297	26.6923	0.586782
Warm	30	13.5024	17.051	30.5534	0.441928
Warm	5	4.23368	9.09494	13.3286	0.317638
Warm	10	4.45809	6.02187	10.48	0.425392
Warm	15	9.55262	12.9565	22.5091	0.424389
Warm	20	6.74033	10.0048	16.7451	0.402525
Warm	25	17.0161	17.2726	34.2887	0.496259
Warm	30	17.4412	19.7683	37.2095	0.46873
Warm	5	4.40674	6.77249	11.1792	0.39419
Warm	10	2.80615	7.32021	10.1264	0.277113
Warm	15	5.41028	8.20568	13.616	0.397349
Warm	20	5.69032	8.96438	14.6547	0.388293
Warm	25	12.5069	15.524	28.0309	0.446183
Warm	30	10.0365	16.6321	26.6686	0.376341
Warm	5	4.33613	5.51653	9.85266	0.440098
Warm	10	4.06436	5.83383	9.89818	0.410616
Warm	15	5.3136	7.34779	12.6614	0.41967
Warm	20	6.1954	7.2016	13.397	0.462447
Warm	25	13.1726	14.4853	27.6578	0.476269
Warm	30	15.0235	18.7563	33.7798	0.444748
Warm	5	4.29096	6.92018	11.2111	0.382741
Warm	10	4.51275	6.59115	11.1039	0.406411
Warm	15	3.39893	6.28201	9.68094	0.351095
Warm	20	6.10309	8.90792	15.011	0.406574
Warm	25	13.165	15.121	28.286	0.465424
Warm	30	13.2577	16.7469	30.0046	0.441856

## Sheet: Supplementary Fig. 1
Climate	Soilproperties	Soil C quality	Microbialcomunity	Cdecompositiongenes	CUE5	CUE10	CUE15	CUE20	CUE25	CUE30
-1.52312	1.33124	-2.59973	1.53232	-1.25078	0.73	0.696382	0.652399	0.668174	0.681514	0.591739
-1.52312	0.970166	-0.893435	0.716378	-1.3149	0.698	0.67697	0.656791	0.663054	0.656421	0.535841
-1.52312	1.02949	-1.89519	0.421029	-1.17532	0.768	0.661985	0.608399	0.634825	0.651425	0.63619
-1.2671	2.41224	-0.966686	0.824267	-1.03487	0.698	0.771109	0.738613	0.6875	0.681824	0.649381
-1.2671	2.41224	-0.982131	1.43913	-0.883293	0.759	0.747165	0.658135	0.698615	0.613899	0.675713
-1.2671	2.41224	-1.20397	0.573083	-0.551227	0.686	0.73325	0.661326	0.693057	0.596641	0.541848
-1.23227	-1.6422	1.56074	-0.0962145	-0.15666	0.639	0.609064	0.543853	0.601681	0.507923	0.548753
-1.23227	-1.67707	-0.612498	-0.117866	0.588124	0.623	0.603767	0.551057	0.570236	0.455398	0.55238
-1.23227	-1.7803	0.495161	-0.940205	-0.159509	0.66	0.612685	0.535791	0.605449	0.494719	0.548849
-0.170656	-0.204095	-4.7079	1.27017	0.655981	0.638	0.682106	0.57786	0.593666	0.580831	0.558568
-0.170656	-0.204095	-1.43231	0.15995	-1.43213	0.619	0.646163	0.627564	0.618778	0.560378	0.515814
-0.170656	-0.204095	-2.51218	-0.450262	-2.55326	0.659	0.659898	0.573849	0.595022	0.559182	0.512192
-1.08566	-1.56304	1.88476	0.172467	1.67704	0.456	0.441673	0.469691	0.497972	0.509991	0.545606
-1.08566	-1.37646	3.49405	0.564764	1.60731	0.441	0.480338	0.445533	0.449791	0.617604	0.461047
-1.08566	-1.35167	2.47431	0.359139	2.14383	0.469	0.475849	0.478773	0.459723	0.480102	0.617747
0.208136	0.645459	-0.267312	0.890695	-1.53375	0.425	0.455925	0.466861	0.430441	0.537464	0.463126
0.208136	0.821181	-0.0368543	0.967863	-2.07763	0.469	0.465095	0.464789	0.517431	0.508268	0.505248
0.208136	0.743114	-0.691131	-0.383194	-1.47593	0.459	0.463466	0.482275	0.478976	0.485586	0.477937
0.848775	-1.49888	0.309652	1.26484	-0.119297	0.393	0.429018	0.442278	0.405641	0.464965	0.432212
0.848775	-1.46192	0.420259	1.02052	0.0177135	0.422	0.40944	0.411675	0.425963	0.423908	0.437833
0.848775	-1.40127	0.702539	1.61569	1.05145	0.392	0.409673	0.402758	0.412999	0.45575	0.420837
1.74849	0.396901	2.50798	-3.45321	2.23907	0.394	0.377981	0.408309	0.378371	0.46741	0.472326
1.74849	0.385277	1.80346	-2.77027	2.64124	0.392	0.410454	0.435762	0.432907	0.586782	0.441928
1.74849	0.428974	2.0709	-3.82621	3.59701	0.318	0.425392	0.424389	0.402525	0.496259	0.46873
2.47341	0.125524	0.192522	-0.289444	0.203746	0.394	0.277113	0.397349	0.388293	0.446183	0.376341
2.47341	0.125524	0.306897	-0.967573	-0.377798	0.44	0.410616	0.41967	0.462447	0.476269	0.444748
2.47341	0.125524	0.5781	-0.497858	-0.326139	0.383	0.406411	0.351095	0.406574	0.465424	0.441856

## Sheet: Supplementary Fig. 2
Supplementary Fig. 2a				Supplementary Fig. 2b				Supplementary Fig. 2c				Supplementary Fig. 2d				Supplementary Fig. 2e				Supplementary Fig. 2f
Tem	CUE	Growth		Tem	CUE	Growth		Tem	CUE	Growth		Tem	CUE	Growth		Tem	CUE	Growth		Tem	CUE	Growth
5	0.730443	604.172		10	0.696382	653.979		15	0.652399	1011.66		20	0.668174	1094.73		25	0.681514	1892.68		30	0.591739	2315.27
5	0.697831	512.525		10	0.67697	596.245		15	0.656791	849.912		20	0.663054	879.382		25	0.656421	1788.73		30	0.535841	1707.11
5	0.767714	587.864		10	0.661985	578.491		15	0.608399	850.393		20	0.634825	1003.3		25	0.651425	1573.38		30	0.63619	2872.42
5	0.697657	470.607		10	0.771109	872.196		15	0.738613	904.396		20	0.6875	971.103		25	0.681824	1930.06		30	0.649381	2225.07
5	0.758905	452.918		10	0.747165	792.12		15	0.658135	777.378		20	0.698615	1003.61		25	0.613899	1647.46		30	0.675713	3238.88
5	0.686057	351.746		10	0.73325	724.24		15	0.661326	761.373		20	0.722928	1249.76		25	0.596641	1197.34		30	0.541848	1169.02
5	0.638755	323.747		10	0.609064	349.209		15	0.543853	119.644		20	0.601681	689.984		25	0.507923	284.616		30	0.548753	1219.41
5	0.622986	325.349		10	0.603767	350.124		15	0.551057	124.837		20	0.570236	662.974		25	0.455398	255.775		30	0.55238	1234
5	0.659682	327.727		10	0.612685	345.661		15	0.535791	146.085		20	0.605449	733.837		25	0.494719	267.5		30	0.548849	1277.28
5	0.63831	223.23		10	0.682106	449.665		15	0.57786	243.409		20	0.593666	465.941		25	0.580831	634.267		30	0.558568	947.122
5	0.618825	203.438		10	0.646163	373.703		15	0.627564	245.551		20	0.618778	502.774		25	0.560378	627.084		30	0.515814	745.973
5	0.658993	196.534		10	0.659898	401.839		15	0.573849	226.157		20	0.595022	445.264		25	0.559182	615.83		30	0.512192	847.219
5	0.455756	133.88		10	0.441673	193.16		15	0.469691	153.81		20	0.497972	237.951		25	0.509991	381.144		30	0.545606	818.86
5	0.441034	116.227		10	0.480338	185.315		15	0.445533	147.204		20	0.449791	230.482		25	0.617604	441.374		30	0.461047	734.954
5	0.469116	139.29		10	0.475849	193.718		15	0.478773	189.221		20	0.459723	244.8		25	0.480102	326.193		30	0.617747	797.059
5	0.425219	91.3281		10	0.455925	246.866		15	0.466861	200.444		20	0.430441	285.094		25	0.537464	320.378		30	0.463126	527.018
5	0.469279	134.069		10	0.465095	275.076		15	0.464789	162.666		20	0.517431	360.783		25	0.508268	339.205		30	0.505248	684.046
5	0.458849	111.538		10	0.463466	261.586		15	0.482275	259.902		20	0.478976	308.506		25	0.485586	268.319		30	0.477937	637.623
5	0.393249	93.7638		10	0.429018	110.815		15	0.442278	130.876		20	0.405641	157.441		25	0.464965	300.135		30	0.432212	522.138
5	0.422334	98.9514		10	0.40944	120.572		15	0.411675	159.68		20	0.425963	107.119		25	0.423908	238.152		30	0.437833	444.653
5	0.391728	107.246		10	0.409673	113.281		15	0.402758	120.875		20	0.412999	142.798		25	0.45575	338.007		30	0.420837	290.736
5	0.393961	116.59		10	0.377981	76.7446		15	0.408309	190.21		20	0.378371	131.095		25	0.46741	340.413		30	0.472326	357.768
5	0.391607	96.8794		10	0.410454	98.0131		15	0.435762	186.482		20	0.432907	158.018		25	0.586782	313.019		30	0.441928	269.847
5	0.317638	89.3671		10	0.425392	94.1041		15	0.424389	201.643		20	0.402525	142.279		25	0.496259	359.187		30	0.46873	368.161
5	0.39419	154.062		10	0.277113	98.1046		15	0.397349	189.147		20	0.388293	198.937		25	0.446183	437.248		30	0.376341	350.882
5	0.440098	143.985		10	0.410616	134.961		15	0.41967	176.443		20	0.462447	205.724		25	0.476269	437.407		30	0.444748	498.869
5	0.382741	142.021		10	0.406411	149.361		15	0.351095	112.496		20	0.406574	201.998		25	0.465424	435.729		30	0.441856	438.8

## Sheet: Supplementary Fig. 3
Supplementary Fig. 2a				Supplementary Fig. 2b				Supplementary Fig. 2c				Supplementary Fig. 2d				Supplementary Fig. 2e				Supplementary Fig. 2f
Tem	CUE	R		Tem	CUE	R		Tem	CUE	R		Tem	CUE	R		Tem	CUE	R		Tem	CUE	R
5	0.730443	222.959		10	0.696382	285.131		15	0.652399	539.019		20	0.668174	543.659		25	0.681514	884.49		30	0.591739	1597.38
5	0.697831	221.93		10	0.67697	284.511		15	0.656791	444.125		20	0.663054	446.877		25	0.656421	936.244		30	0.535841	1478.74
5	0.767714	177.869		10	0.661985	295.382		15	0.608399	547.362		20	0.634825	577.132		25	0.651425	841.91		30	0.63619	1642.61
5	0.697657	203.947		10	0.771109	258.897		15	0.738613	320.056		20	0.6875	441.41		25	0.681824	900.67		30	0.649381	1201.37
5	0.758905	143.887		10	0.747165	268.047		15	0.658135	403.806		20	0.698615	432.96		25	0.613899	1036.14		30	0.675713	1554.4
5	0.686057	160.961		10	0.73325	263.472		15	0.661326	389.909		20	0.722928	478.988		25	0.596641	809.461		30	0.541848	988.45
5	0.638755	183.094		10	0.609064	224.144		15	0.543853	100.349		20	0.601681	456.776		25	0.507923	275.737		30	0.548753	1002.74
5	0.622986	196.892		10	0.603767	229.775		15	0.551057	101.704		20	0.570236	499.657		25	0.455398	305.876		30	0.55238	999.964
5	0.659682	169.068		10	0.612685	218.513		15	0.535791	126.568		20	0.605449	478.217		25	0.494719	273.211		30	0.548849	1049.92
5	0.63831	126.491		10	0.682106	209.565		15	0.57786	177.816		20	0.593666	318.913		25	0.580831	457.732		30	0.558568	748.502
5	0.618825	125.311		10	0.646163	204.639		15	0.627564	145.726		20	0.618778	309.754		25	0.560378	491.954		30	0.515814	700.232
5	0.658993	101.7		10	0.659898	207.102		15	0.573849	167.948		20	0.595022	303.051		25	0.559182	485.475		30	0.512192	806.886
5	0.455756	159.874		10	0.441673	244.177		15	0.469691	173.661		20	0.497972	239.889		25	0.509991	366.211		30	0.545606	681.966
5	0.441034	147.306		10	0.480338	200.486		15	0.445533	183.197		20	0.449791	281.938		25	0.617604	273.281		30	0.461047	859.142
5	0.469116	157.631		10	0.475849	213.382		15	0.478773	205.999		20	0.459723	287.695		25	0.480102	353.23		30	0.617747	493.209
5	0.425219	123.451		10	0.455925	294.595		15	0.466861	228.899		20	0.430441	377.236		25	0.537464	275.714		30	0.463126	610.941
5	0.469279	151.622		10	0.465095	316.364		15	0.464789	187.312		20	0.517431	336.476		25	0.508268	328.17		30	0.505248	669.836
5	0.458849	131.544		10	0.463466	302.826		15	0.482275	279.006		20	0.478976	335.589		25	0.485586	284.249		30	0.477937	696.492
5	0.393249	144.67		10	0.429018	147.484		15	0.442278	165.037		20	0.405641	230.688		25	0.464965	345.365		30	0.432212	685.921
5	0.422334	135.345		10	0.40944	173.909		15	0.411675	228.199		20	0.425963	144.356		25	0.423908	323.648		30	0.437833	570.923
5	0.391728	166.53		10	0.409673	163.234		15	0.402758	179.243		20	0.412999	202.96		25	0.45575	403.644		30	0.420837	400.116
5	0.393961	179.354		10	0.377981	126.294		15	0.408309	275.638		20	0.378371	215.377		25	0.46741	387.883		30	0.472326	399.691
5	0.391607	150.51		10	0.410454	140.779		15	0.435762	241.463		20	0.432907	206.999		25	0.586782	220.431		30	0.441928	340.767
5	0.317638	191.982		10	0.425392	127.113		15	0.424389	273.494		20	0.402525	211.188		25	0.496259	364.602		30	0.46873	417.281
5	0.39419	236.77		10	0.277113	255.919		15	0.397349	286.875		20	0.388293	313.4		25	0.446183	542.727		30	0.376341	581.469
5	0.440098	183.181		10	0.410616	193.718		15	0.41967	243.99		20	0.462447	239.136		25	0.476269	480.997		30	0.444748	622.82
5	0.382741	229.042		10	0.406411	218.151		15	0.351095	207.92		20	0.406574	294.831		25	0.465424	500.47		30	0.441856	554.283

## Sheet: Supplementary Fig. 4
MAT	Monosaccharides	Disaccharides	Polysaccharides	Hemicellulose	Cellulose	Aminosugars	Lipids	Chitin	Lignin	Fungi	Bacteria	Mshannon	FB
3	3776.02	995.817	2031.61	280.245	545.582	175.633	170.17	68.755	1528.05	5.21	7.81	7.994	0.667093
3	3961.58	1127.88	2157.87	269.88	610.501	155.543	156.908	74.726	1511.9	5.14	7.915	7.66	0.6494
3	3944.09	1039.91	2132.88	266.409	557.472	136.335	139.946	94.814	1423.17	5.07	8.02	7.696	0.63217
5	4416	1028.77	2371.22	259.456	682.299	166.769	143.853	98.829	1516.9	3.88	6.68	8.507	0.580838
5	4353.22	1090	2443.57	252.801	721.324	173.865	144.18	99.813	1484.16	4.67	7.34	8.252	0.63624
5	4233.97	976.887	2323.99	255.806	677.705	178.876	135.517	106.869	1411.59	3.98	6.87	8.138	0.57933
7	3903.27	745.709	1740.17	258.963	559.97	143.429	110.68	81.092	1222.34	4.28	7.88	7.957	0.543147
7	4147.29	795.06	1840.05	241.127	596.233	150.444	87.779	90.451	1136.19	4.68	8.01	7.968	0.58427
7	3770.33	843.131	1737.21	237.412	544.313	146.181	127.577	57.935	1148.13	4.53	8.29	7.869	0.546441
9	4111.6	979.26	2017.18	269.467	575.04	166.555	109.155	35.748	1054.76	4.02	6.05	7.766	0.664463
9	4094.98	1164.41	2007.98	239.053	551.586	143.084	176.05	37.107	1402.17	4.59	7.85	7.54	0.584713
9	3573.51	897.78	1601.51	252.335	488.747	135.86	200.96	55.141	1775.64	4.55	7.9	6.968	0.575949
11	4648.31	1187.34	2710.2	283.382	658.865	335.246	108.625	59.269	1182.23	4.17	7.32	7.957	0.569672
11	4615.35	985.339	2385.28	279.528	630.182	279.363	104.037	95.546	1107.44	4.02	6.95	7.716	0.578417
11	4272.1	1033.95	2398.59	289.966	551.581	291.055	91.956	67.109	1030.87	4.095	7.135	7.812	0.573931
13	4114.93	891.06	2265.76	268.79	629.977	168.805	163.219	99.373	1660.75	3.32	5.65	8.183	0.587611
13	4234.92	939.955	2264.81	255.088	659.693	166.646	200.458	114.22	1741.43	3.98	6.99	8.468	0.569385
13	4073.09	785.716	1955.13	238.632	575.407	155.899	165.404	77.865	1545.48	3.55	7.22	8.072	0.49169
18	4110.29	851.991	1998.44	280.384	573.478	197.508	151.518	83.753	1240.35	4.02	6.98	7.747	0.575931
18	4146.19	833.645	2321.09	272.911	629.273	182.52	131.101	103.567	1225.43	4.18	7.32	8.076	0.571038
18	4678.38	823.628	2432.5	283.334	627.797	274.617	114.996	139.072	1228.81	4.1	7.15	8.493	0.573427
22	4278.3	814.474	1802.56	225.231	541.648	189.676	58.263	92.257	986.253	3.89	7.63	5.557	0.50983
22	4667.33	882.621	1939.59	201.881	557.035	228.408	43.616	68.729	853.7	4.188	7.48	6.402	0.559893
22	4576.63	1012.2	2198.11	203.411	568.95	239.567	72.805	75.211	893.664	4.12	8.12	6.102	0.507389
23	4002.01	937.375	2485.47	208.008	601.23	174.421	117.031	146.114	1248.05	2.88	5.18	7.81	0.555985
23	3948.75	942.98	2415.59	224.251	538.901	162.306	112.147	141.874	1396.83	3.28	6.02	7.409	0.54485
23	3881.88	937.073	2266.94	217.509	543.069	161.465	99.092	145.96	1403.93	3.27	5.53	7.52	0.59132

## Sheet: Supplementary Fig. 5
Fungi	Bacteria	Mshannon	FB	MAT
5.21	7.81	7.994	0.667093	3
5.14	7.915	7.66	0.6494	3
5.07	8.02	7.696	0.63217	3
3.88	6.68	8.507	0.580838	5
4.67	7.34	8.252	0.63624	5
3.98	6.87	8.138	0.57933	5
4.28	7.88	7.957	0.543147	7
4.68	8.01	7.968	0.58427	7
4.53	8.29	7.869	0.546441	7
4.02	6.05	7.766	0.664463	9
4.59	7.85	7.54	0.584713	9
4.55	7.9	6.968	0.575949	9
4.17	7.32	7.957	0.569672	11
4.02	6.95	7.716	0.578417	11
4.095	7.135	7.812	0.573931	11
3.32	5.65	8.183	0.587611	13
3.98	6.99	8.468	0.569385	13
3.55	7.22	8.072	0.49169	13
4.02	6.98	7.747	0.575931	18
4.18	7.32	8.076	0.571038	18
4.1	7.15	8.493	0.573427	18
3.89	7.63	5.557	0.50983	22
4.188	7.48	6.402	0.559893	22
4.12	8.12	6.102	0.507389	22
2.88	5.18	7.81	0.555985	23
3.28	6.02	7.409	0.54485	23
3.27	5.53	7.52	0.59132	23

## Sheet: Supplementary Fig. 6
SOC	CUE5	CUE10	CUE15	CUE20	CUE25	CUE30
110.816	0.73	0.696382	0.652399	0.668174	0.681514	0.591739
90.3601	0.698	0.67697	0.656791	0.663054	0.656421	0.535841
96.8024	0.768	0.661985	0.608399	0.634825	0.651425	0.63619
44.5784	0.698	0.771109	0.738613	0.6875	0.681824	0.649381
37.5364	0.759	0.747165	0.658135	0.698615	0.613899	0.675713
56.5194	0.686	0.73325	0.661326	0.693057	0.596641	0.541848
39.2524	0.639	0.609064	0.543853	0.601681	0.507923	0.548753
49.3555	0.623	0.603767	0.551057	0.570236	0.455398	0.55238
29.4882	0.66	0.612685	0.535791	0.605449	0.494719	0.548849
44.5015	0.638	0.682106	0.57786	0.593666	0.580831	0.558568
46.4325	0.619	0.646163	0.627564	0.618778	0.560378	0.515814
31.9151	0.659	0.659898	0.573849	0.595022	0.559182	0.512192
23.0311	0.456	0.441673	0.469691	0.497972	0.509991	0.545606
32.2923	0.441	0.480338	0.445533	0.449791	0.617604	0.461047
30.4827	0.469	0.475849	0.478773	0.459723	0.480102	0.617747
44.2289	0.425	0.455925	0.466861	0.430441	0.537464	0.463126
45.7483	0.469	0.465095	0.464789	0.517431	0.508268	0.505248
26.7909	0.459	0.463466	0.482275	0.478976	0.485586	0.477937
31.2642	0.393	0.429018	0.442278	0.405641	0.464965	0.432212
41.2001	0.422	0.40944	0.411675	0.425963	0.423908	0.437833
36.6559	0.392	0.409673	0.402758	0.412999	0.45575	0.420837
20.0295	0.394	0.377981	0.408309	0.378371	0.46741	0.472326
19.9852	0.392	0.410454	0.435762	0.432907	0.586782	0.441928
21.1086	0.318	0.425392	0.424389	0.402525	0.496259	0.46873
34.9606	0.394	0.277113	0.397349	0.388293	0.446183	0.376341
33.2059	0.44	0.410616	0.41967	0.462447	0.476269	0.444748
33.0976	0.383	0.406411	0.351095	0.406574	0.465424	0.441856
